# Supplementary material for: Reconstructing SALMFamide Neuropeptide Precursor Evolution in the Phylum Echinodermata: Ophiuroid and Crinoid Sequence Data Provide New Insights
Source: Front Endocrinol (Lausanne). 2015 Feb 2;6:2. doi: 10.3389/fendo.2015.00002 (PMC4313774; doi:10.3389/fendo.2015.00002)
Supplement: Supplementary file 1 [file Presentation_1.ZIP]

Archive with 10 entries (10 files):
- Figure S1.PDF
- Figure S10.PDF
- Figure S2.PDF
- Figure S3.PDF
- Figure S4.PDF
- Figure S5.PDF
- Figure S6.PDF
- Figure S7.PDF
- Figure S8.PDF
- Figure S9.PDF
